# Supplementary material for: Sphingosine-1-phosphate Decreases Erythrocyte Dysfunction Induced by β-Amyloid
Source: Int J Mol Sci. 2024 May 10;25(10):5184. doi: 10.3390/ijms25105184 (PMC11121638; doi:10.3390/ijms25105184)
Supplement: Supplementary file 1 [file ijms-25-05184-s001.zip]

Archive with 1 entries (1 files):
- ijms-2941998-supplementary.pdf
